# Supplementary material for: A Case-Control Analysis of the Impact of Venous Thromboembolic Disease on Quality of Life of Patients with Cancer: Quality of Life in Cancer (Qca) Study
Source: Cancers (Basel). 2019 Dec 26;12(1):75. doi: 10.3390/cancers12010075 (PMC7017186; doi:10.3390/cancers12010075)
Supplement: Supplementary file 1 [file cancers-12-00075-s001.zip]

Archive with 1 entries (1 files):
- cancers-673688-supplementary.doc
